# Supplementary material for: Canine Cerebrospinal Fluid Analysis Using Two New Automated Techniques: The Sysmex XN-V Body Fluid Mode and an Artificial-Intelligence-Based Algorithm
Source: Animals (Basel). 2024 May 31;14(11):1655. doi: 10.3390/ani14111655 (PMC11171029; doi:10.3390/ani14111655)
Supplement: Supplementary file 1 [file animals-14-01655-s001.zip › Table S1.xlsx]

## Sheet: Sheet1
Sample Nᵒ	Sysmex WBC-BF before regating (cells/µL)	Sysmex TNCC-BF before regating (cells/µL)	Manual TNCC (cells/µL)	Sysmex WBC - BF after regating (cells/µL)	Sysmex TNCC - BF after regating (cells/µL)
1	16	17	13	17	17
2	1	1	0.5	1	1
3	1	1	0.7	1	1
4	1	2	1.3	2	2
5	1	1	0.3	1	1
6	0	2	0.3	2	2
7	3	3	1.7	3	3
8	32	32	41	32	32
9	436	440	429.3	438	438
10	277	281	251.7	289	289
11	1	1	0	1	1
12	19	24	20	22	22
13	2	2	2.3	2	2
14	1082	1095	5000	6477	6477
15	1	1	1	1	1
16	1	1	0.7	1	1
17	2	2	0.3	1	1
18	279	279	224	279	279
19	1	1	0	1	1
20	1	1	0.3	1	1
21	5	5	6	8	8
22	0	0	0.2	0	0
23	209	211	1066	1218	1218
24	27	28	24	27	27
25	35	38	33.3	38	38
26	1	1	0.7	1	1
27	74	82	117.3	91	91
28	2	3	0.3	2	2
29	57	58	36.6	58	58
30	1	1	0.3	1	1
31	3	4	2.7	4	4
32	2	3	1	3	3
33	2	2	2.7	2	2
34	8	8	7.7	10	10
35	1	1	0.3	1	1
36	4	4	11.5	12	12
37	2	2	0.5	2	2
38	1	1	1.5	1	1
39	2	2	0.7	2	2
40	2	2	1	2	2
41	0	0	0	0	0
42	2	2	2	2	2
43	0	0	0.5	0	0
44	1	1	0.3	1	1
45	1	1	0.3	1	1
46	61	61	70	81	81
47	2	2	2	2	2
48	1	2	1	1	1
49	3	3	3.5	3	3
50	2	2	0.7	2	2
51	5	5	3.3	4	4
52	2	2	2	2	2
53	23	24	22.3	23	23
54	1	1	1	1	1
55	2	2	1	2	2
56	1	1	0.3	1	1
57	1	1	0.3	1	1
58	1	1	1	2	2
59	1	1	0.3	1	1
60	1	1	0.7	1	1
61	1	1	0.3	2	2
62	0	0	0.3	0	0
63	1	1	0.7	1	1
64	46	47	38.6	47	47
65	4	4	5	4	4
66	1	2	1	1	1
67	0	0	0.7	0	0
68	2	2	0.3	2	2
69	1	1	0.7	1	1
70	2	2	1.3	2	2
71	342	344	242.7	346	346
72	7	7	6.3	7	7
73	0	1	1	1	1
74	4	4	2	4	4
75	272	273	1390	1533	1533
76	1	1	0.3	1	1
77	38	39	448	406	406
78	164	165	1440	1451	1451
79	1	1	1.3	1	1
80	1	1	0.3	1	1
81	1	1	0.3	1	1
82	4	4	1.7	4	4
83	1	1	0	1	1
84	0	0	0.7	0	0
85	237	249	233	275	275
86	817	830	727	826	826
87	1	1	0.8	1	1
88	1	1	0.2	1	1
89	2	2	0.3	2	2
90	1	1	0.3	1	1
91	1	1	0.3	1	1
92	1	1	0	1	1
93	3	3	1.5	3	3
94	1	1	0.7	1	1
95	589	590	607	590	590
96	2	2	0.3	2	2
97	0	0	0.3	0	0
98	5	5	0.8	5	5
99	1	1	0.3	1	1
100	1	1	1	1	1
101	1	1	0.7	1	1
102	1902	1911	1568	1915	1915
103	2	2	1	2	2
104	228	232	180.2	231	231
105	1	1	1.2	1	1
106	22	22	21.3	22	22
107	3	3	1	3	3
108	59	60	37.7	65	65
109	1	1	1	1	1
110	1	1	0.7	1	1
111	2576	2581	2901.3	2582	2582
112	1	2	1	2	2
113	2	2	0.7	2	2
114	2	2	1	2	2
115	1	1	0.3	1	1
116	4	4	3.3	4	4
117	2	2	0.3	2	2
118	318	326	256	325	325
119	2	2	1.5	2	2
120	58	60	55	60	60
121	5	6	4	6	6
122	4	4	3	6	6
123	3	3	1.5	3	3
124	1	1	0	1	1
125	335	335	294	337	337
126	5	5	5	5	5
127	0	0	0.5	0	0
128	1	1	0	1	1
129	140	140	150.6	140	140
130	8	8	6.3	8	8
131	3	6	4.7	6	6
132	3	3	1.3	3	3
133	1	1	0.3	1	1
134	0	0	0	0	0
135	3	3	2.3	3	3
136	6481	7026	8363	6914	6914
137	807	816	800	816	816
138	12	12	10.3	12	12
139	14	14	12	14	14
140	794	799	760	799	799
141	108	108	95.7	109	109
142	6	6	4.7	6	6
143	318	319	230	320	320
144	29	29	18	29	29
145	441	460	352	456	456
146	47	47	21	47	47
147	12	12	5	12	12
148	16	20	11	19	19
149	7	7	5.3	7	7
150	1168	1172	668	1170	1170
151	7	8	7.3	8	8
152	623	663	443	659	659
153	121	125	80	126	126
154	30	35	29	32	32
155	8	9	3.3	9	9
156	7	7	5	7	7
157	220	221	88.5	221	221
158	40	41	24	41	41
159	6	6	0.5	6	6
160	657	663	581.3	662	662
161	10	11	4.6	11	11
	Caption: for better visualisation the samples with unremarkable TNCC are shaded light green, while the samples with elevated TNCC are shaded in light red
