# Supplementary material for: Canine Cerebrospinal Fluid Analysis Using Two New Automated Techniques: The Sysmex XN-V Body Fluid Mode and an Artificial-Intelligence-Based Algorithm
Source: Animals (Basel). 2024 May 31;14(11):1655. doi: 10.3390/ani14111655 (PMC11171029; doi:10.3390/ani14111655)
Supplement: Supplementary file 1 [file animals-14-01655-s001.zip › Table S2.xlsx]

## Sheet: Sheet1
Sample Nᵒ	Sysmex BF-WBC after regating (cells/µL)	Sysmex BF-TNCC after regating (cells/µL)	manual TNCC (cells/µL)	Sysmex BF-MN% before regating	Sysmex BF-MN% after regating	MN% manual	Sysmex BF-PMN% before regating	Sysmex BF-PMN% after regating	PMN% manual	Type of pleocytosis before regating	Type of pleocytosis after regating	Type of pleocytosis manually
1	17	17	13	43.8	47.1	31	56.2	52.9	69	mixed-cell	mixed-cell	mixed-cell
2	32	32	41	15.7	15.6	2	84.3	84.4	98	polymorphonuclear	polymorphonuclear	polymorphonuclear
3	438	438	429.3	30.3	95.2	88	69.7	4.8	12	mixed-cell	mononuclear	mononuclear
4	289	289	251.7	10.5	95.2	97	89.5	4.8	3	polymorphonuclear	mononuclear	mononuclear
5	22	22	20	63.2	95.5	100	36.8	4.5	0	mixed-cell	mononuclear	mononuclear
6	6477	6477	5000	43.4	17.2	26	56.6	82.8	74	mixed-cell	polymorphonuclear	polymorphonuclear
7	279	279	224	69.5	71	29	30.5	29	71	mixed-cell	mononuclear	polymorphonuclear
8	8	8	6	40	50	51	60	50	49	mixed-cell	mixed-cell	mixed-cell
9	1218	1218	1066	95.7	16.8	8	4.3	83.2	92	mononuclear	polymorphonuclear	polymorphonuclear
10	27	27	24	59.2	100	99	40.8	0	1	mixed-cell	mononuclear	mononuclear
11	38	38	33.3	97.2	97.4	96	2.8	2.6	4	mononuclear	mononuclear	mononuclear
12	91	91	117.3	95.9	86.8	78	4.1	13.2	22	mononuclear	mononuclear	mononuclear
13	58	58	36.6	38.6	100	100	61.4	0	0	mixed-cell	mononuclear	mononuclear
14	10	10	7.7	25	80	93	75	20	7	polymorphonuclear	mononuclear	mononuclear
15	12	12	11.5	50	34.3	23	50	65.7	77	mixed-cell	mixed-cell	polymorphonuclear
16	81	81	70	98.4	52.1	25	1.6	47.9	75	mononuclear	mixed-cell	polymorphonuclear
17	23	23	22.3	65.2	91.3	100	34.8	8.7	0	mixed-cell	mononuclear	mononuclear
18	47	47	38.6	43.5	46.8	12	56.5	53.2	88	mixed-cell	mixed-cell	polymorphonuclear
19	346	346	242.7	93.6	93.1	99	6.4	6.9	1	mononuclear	mononuclear	mononuclear
20	7	7	6.3	42.9	57.1	78	57.1	42.9	22	mixed-cell	mixed-cell	mononuclear
21	1533	1533	1390	31.7	17.5	18	68.3	82.5	82	mixed-cell	polymorphonuclear	polymorphonuclear
22	406	406	448	92.2	9.4	8	7.8	90.6	92	mononuclear	polymorphonuclear	polymorphonuclear
23	1451	1451	1440	63.4	11.2	4	36.6	88.8	96	mixed-cell	polymorphonuclear	polymorphonuclear
24	275	275	233	94.1	82.5	83	5.9	17.5	17	mononuclear	mononuclear	mononuclear
25	826	826	727	94.1	94.6	94	5.9	5.4	6	mononuclear	mononuclear	mononuclear
26	590	590	607	48.6	61.4	28	51.4	38.6	72	mixed-cell	mixed-cell	polymorphonuclear
27	1915	1915	1568	14.6	22.2	24	85.4	77.8	76	polymorphonuclear	polymorphonuclear	polymorphonuclear
28	231	231	180.2	47.8	100	100	52.2	0	0	mixed-cell	mononuclear	mononuclear
29	22	22	21.3	45.5	90.9	99	54.5	9.1	1	mixed-cell	mononuclear	mononuclear
30	65	65	37.7	98.3	90.8	96	1.7	9.2	4	mononuclear	mononuclear	mononuclear
31	2582	2582	2901.3	33.1	34.9	42	66.9	65.1	58	mixed-cell	mixed-cell	mixed-cell
32	325	325	256	95.6	96.3	94	4.4	3.7	6	mononuclear	mononuclear	mononuclear
33	60	60	55	77.6	96.7	99	22.4	3.3	1	mononuclear	mononuclear	mononuclear
34	6	6	4	100	83.3	100	0	16.7	0	mononuclear	mononuclear	mononuclear
35	6	6	3	75	66.7	54	25	33.3	46	mononuclear	mixed-cell	mixed-cell
36	337	337	294	35.3	37.4	18	64.7	62.6	82	mixed-cell	mixed-cell	polymorphonuclear
37	140	140	150.6	45	47.9	27	55	52.1	73	mixed-cell	mixed-cell	polymorphonuclear
38	8	8	6.3	62.5	100	100	37.5	0	0	mixed-cell	mononuclear	mononuclear
39	6	6	4.7	100	50	35	0	50	65	mononuclear	mixed-cell	mixed-cell
40	6914	6914	8363	98.4	99.6	98	1.6	0.4	2	mononuclear	mononuclear	mononuclear
41	816	816	800	27.3	92.5	96	72.7	7.5	4	polymorphonuclear	mononuclear	mononuclear
42	12	12	10.3	66.7	100	100	33.3	0	0	mixed-cell	mononuclear	mononuclear
43	14	14	12	85.7	85.7	100	14.3	14.3	0	mononuclear	mononuclear	mononuclear
44	799	799	760	65.1	66.1	90	34.9	33.9	10	mixed-cell	mixed-cell	mononuclear
45	109	109	95.7	22.2	31.1	6	77.8	68.9	94	polymorphonuclear	mixed-cell	polymorphonuclear
46	6	6	4.7	83.4	100	95	16.4	0	5	mononuclear	mononuclear	mononuclear
47	320	320	230	26.1	31.3	19	73.9	68.7	81	polymorphonuclear	mixed-cell	polymorphonuclear
48	29	29	18	86.2	96.6	98	13.8	3.4	2	mononuclear	mononuclear	mononuclear
49	456	456	352	87.1	88.6	90	12.9	11.4	10	mononuclear	mononuclear	mononuclear
50	47	47	21	23.4	31.9	11	76.6	68.1	89	polymorphonuclear	mixed-cell	polymorphonuclear
51	12	12	5	25	50	18	75	50	82	polymorphonuclear	mixed-cell	polymorphonuclear
52	19	19	11	94.7	94.7	100	5.3	5.3	0	mononuclear	mononuclear	mononuclear
53	7	7	5.3	100	100	100	0	0	0	mononuclear	mononuclear	mononuclear
54	1170	1170	668	13.6	23.3	21	86.4	76.7	79	polymorphonuclear	polymorphonuclear	polymorphonuclear
55	8	8	7.3	87.5	87.5	89	12.5	12.5	11	mononuclear	mononuclear	mononuclear
56	659	659	443	32.4	36.1	32	67.6	63.9	68	mixed-cell	mixed-cell	mixed-cell
57	126	126	80	99.1	97.6	98	0.9	2.4	2	mononuclear	mononuclear	mononuclear
58	32	32	29	93.3	100	100	6.7	0	0	mononuclear	mononuclear	mononuclear
59	9	9	3.3	87.5	100	100	12.5	0	0	mononuclear	mononuclear	mononuclear
60	7	7	5	100	100	100	0	0	0	mononuclear	mononuclear	mononuclear
61	221	221	88.5	45.9	82.8	27	54.1	17.2	73	mixed-cell	mononuclear	polymorphonuclear
62	41	41	24	67.5	97.6	98	32.5	2.4	2	mixed-cell	mononuclear	mononuclear
63	6	6	0.5	0	100	100	100	0	0	polymorphonuclear	mononuclear	mononuclear
64	662	662	581.3	90.9	92.4	95	9.1	7.6	5	mononuclear	mononuclear	mononuclear
65	11	11	4.6	60	100	99	40	0	1	mixed-cell	mononuclear	mononuclear
	Caption: for better visualisation the cells depicting type of pleocytosis have been shaded as follows: light green - mononuclear pleocytosis, light yellow - mixed cell pleocytosis, and light red - polymorphonuclear pleocytosis
