# Supplementary material for: Canine Cerebrospinal Fluid Analysis Using Two New Automated Techniques: The Sysmex XN-V Body Fluid Mode and an Artificial-Intelligence-Based Algorithm
Source: Animals (Basel). 2024 May 31;14(11):1655. doi: 10.3390/ani14111655 (PMC11171029; doi:10.3390/ani14111655)
Supplement: Supplementary file 1 [file animals-14-01655-s001.zip › Table S3.xlsx]

## Sheet: Sheet1
Sample Nᵒ	manual TNCC (cells/µL)	Sysmex BF-TNCC after regating (cells/µL)	Neutrophils manually on scanned images (%)	Neutrophils AI on scanned images (%)	Neutrophils via light microscopy (%)	Lymphocytes manually on scanned images (%)	Lymphocytes AI on scanned images (%)	Lymphocytes via light microscopy (%)	Monocytoid cells cells manually on scanned images (%)	Monocytoid cells AI on scanned images (%)	Monocytoid cells via light microscopy (%)	Eosinophils via light microscopy (%)	Type of pleocytosis manually on digital images	Type of pleocytosis AI on digital images	Type of pleocytosis via light microscopy
1	41	32	97.9381	93.9394	98	2.06186	2.0202	1	0	4.0404	1	0	neutrophilic	neutrophilic	neutrophilic
2	429.3	438	7.47664	8.65385	12	69.1589	57.6923	61	23.3645	33.6538	27	0	mononuclear	mononuclear	mononuclear
3	251.7	289	5.76923	8.41121	3	91.3462	83.1776	93	2.88462	8.41121	4	0	lymphocytic	lymphocytic	lymphocytic
4	20	22	0	1.5873	53	97.8495	63.4921	0	2.15054	34.9206	47	0	neutrophilic	mixed-cell	mononuclear
5	5000	6477	88.4615	80.9091	85	5.76923	9.09091	7	5.76923	10	8	0	lymphocytic	lymphocytic	neutrophilic
6	224	279	73.4694	71.8447	74	4.08163	4.85437	4	22.449	23.301	22	0	lymphocytic	lymphocytic	neutrophilic
7	6	8	43.75	41.3793	49	22.9167	20.6897	16	33.3333	37.931	35	0	mononuclear	mononuclear	mixed-cell
8	1066	1218	88.7755	80.1802	92	6.12245	10.8108	3	5.10204	9.00901	5	0	lymphocytic	lymphocytic	neutrophilic
9	24	27	4.21053	6.66667	1	67.3684	55	92	28.4211	38.3333	7	0	mixed-cell	mixed-cell	lymphocytic
10	33.3	38	6	6.25	4	70	59.8214	79	24	33.9286	17	0	neutrophilic	mixed-cell	lymphocytic
11	117.3	91	25.7143	23.0088	22	27.619	32.7434	16	46.6667	44.2478	62	0	mononuclear	mixed-cell	mononuclear
12	36.6	58	0	2.83019	0	93.2039	90.566	89	6.79612	6.60377	11	0	neutrophilic	neutrophilic	lymphocytic
13	7.7	10	30.2632	46.5409	7	59.2105	40.2516	20	10.5263	13.2075	73	0	mixed-cell	mixed-cell	mononuclear
14	11.5	12	76.2376	71.5596	76	15.8416	25.6881	16	7.92079	2.75229	7	1	lymphocytic	lymphocytic	neutrophilic
15	70	81	75.4717	63.4328	75	9.43396	17.1642	2	15.0943	19.403	23	0	lymphocytic	mononuclear	neutrophilic
16	22.3	23	1.8018	5.71429	0	70.2703	55.7143	69	27.9279	38.5714	31	0	neutrophilic	mixed-cell	mononuclear
17	38.6	47	85.0467	71.3115	88	3.73832	6.55738	6	11.215	22.1311	6	0	lymphocytic	lymphocytic	neutrophilic
18	242.7	346	1.92308	4.30108	1	94.2308	81.7204	91	3.84615	13.9785	8	0	neutrophilic	neutrophilic	lymphocytic
19	6.3	7	43.0108	38.0952	20	43.0108	30.4762	46	13.9785	31.4286	32	2	mixed-cell	mixed-cell	mononuclear
20	1390	1533	89.8148	88.4211	82	4.62963	4.21053	14	5.55556	7.36842	4	0	lymphocytic	lymphocytic	neutrophilic
21	448	406	89.1089	86	92	4.9505	8	3	5.94059	6	5	0	lymphocytic	lymphocytic	neutrophilic
22	1440	1451	96.1538	95.098	96	0	0	0	3.84615	4.90196	4	0	lymphocytic	lymphocytic	neutrophilic
23	233	275	11.3208	10	17	41.5094	52	31	47.1698	38	52	0	mixed-cell	mixed-cell	mononuclear
24	727	826	8.73786	9.09091	6	87.3786	83.8384	94	3.8835	7.07071	0	0	neutrophilic	neutrophilic	lymphocytic
25	607	590	72.7273	62.3853	72	3.0303	3.66972	25	24.2424	33.945	3	0	lymphocytic	mononuclear	neutrophilic
26	180.2	231	0	0	0	90.9091	85.2632	83	9.09091	14.7368	17	0	neutrophilic	neutrophilic	lymphocytic
27	21.3	22	5.82524	14.1593	1	82.5243	56.6372	90	11.6505	29.2035	9	0	neutrophilic	mixed-cell	lymphocytic
28	37.7	65	5	10.2804	4	86	77.5701	84	9	12.1495	12	0	neutrophilic	neutrophilic	lymphocytic
29	2901.3	2582	68.0412	69.5652	58	27.8351	25.2174	1	4.12371	5.21739	41	0	mononuclear	mononuclear	mixed-cell
30	256	325	6.60377	8.24742	6	83.0189	78.3505	90	10.3774	13.4021	4	0	neutrophilic	neutrophilic	lymphocytic
31	55	60	1.04167	23.301	1	91.6667	34.9515	91	7.29167	41.7476	8	0	neutrophilic	mixed-cell	lymphocytic
32	4	6	2.85714	5.78512	0	95.2381	75.2066	99	1.90476	19.0083	1	0	neutrophilic	neutrophilic	lymphocytic
33	32.1	37	34.3434	28.4615	44	52.5253	49.2308	28	13.1313	22.3077	28	0	mixed-cell	mixed-cell	mixed-cell
34	294	337	79.8077	82.0755	82	7.69231	5.66038	5	12.5	12.2642	13	0	lymphocytic	lymphocytic	neutrophilic
35	150.6	140	78.2609	71.1111	73	11.9565	6.66667	10	9.78261	22.2222	17	0	lymphocytic	lymphocytic	neutrophilic
36	6.3	8	0.943396	1.5625	0	84.9057	50	72	14.1509	48.4375	28	0	neutrophilic	mixed-cell	lymphocytic
37	4.7	6	58.7629	47.3684	65	13.4021	19.5489	8	27.8351	33.0827	27	0	mononuclear	mononuclear	mixed-cell
38	800	816	5.40541	6.31579	4	92.7928	87.3684	88	1.8018	6.31579	8	0	neutrophilic	neutrophilic	lymphocytic
39	10.3	12	0	0	0	96.875	92.7835	96	3.125	7.21649	4	0	neutrophilic	neutrophilic	lymphocytic
40	12	14	7.84314	10	6	32.3529	33.0769	12	59.8039	56.9231	82	0	mixed-cell	mixed-cell	mononuclear
41	760	799	22.9167	18.6813	10	69.7917	72.5275	79	7.29167	8.79121	11	0	mixed-cell	neutrophilic	lymphocytic
42	95.7	109	93.578	83.3333	94	0	10	3	6.42202	6.66667	3	0	lymphocytic	lymphocytic	neutrophilic
43	4.7	6	4.21053	7.63359	5	41.0526	29.0076	39	54.7368	63.3588	56	0	mixed-cell	mononuclear	mononuclear
44	230	320	80.3571	73.8095	81	8.03571	16.6667	9	11.6071	9.52381	10	0	lymphocytic	lymphocytic	neutrophilic
45	352	456	12.766	12.1212	10	73.4043	68.6869	82	13.8298	19.1919	8	0	neutrophilic	mixed-cell	lymphocytic
46	21	47	92	88.2353	89	4	3.92157	1	4	7.84314	10	0	lymphocytic	lymphocytic	neutrophilic
47	5	12	83.6957	63.1579	82	3.26087	15.7895	9	13.0435	21.0526	9	0	lymphocytic	mononuclear	neutrophilic
48	11	19	1.9802	0.854701	0	76.2376	63.2479	84	21.7822	35.8974	16	0	neutrophilic	mixed-cell	lymphocytic
49	5.3	7	0	6.34921	0	94.8454	71.4286	99	5.15464	22.2222	1	0	neutrophilic	neutrophilic	lymphocytic
50	668	1170	86.0215	81.6327	79	3.22581	9.18367	8	10.7527	9.18367	13	0	lymphocytic	lymphocytic	neutrophilic
51	7.3	8	12.5	10.7438	11	26.0417	18.1818	18	61.4583	71.0744	71	0	mononuclear	mononuclear	mononuclear
52	443	659	0	42.4837	1	51.1111	16.3399	10	48.8889	41.1765	22	67	eosinophilic	mixed-cell	eosinophilic
53	80	126	5.94059	5.71429	2	63.3663	62.8571	55	30.6931	31.4286	43	0	mixed-cell	mixed-cell	mononuclear
54	3.3	9	0	6.97674	0	84.466	75.1938	82	15.534	17.8295	18	0	neutrophilic	neutrophilic	lymphocytic
55	18	29	2.0202	1.72414	2	92.9293	78.4483	96	5.05051	19.8276	2	0	neutrophilic	neutrophilic	lymphocytic
56	5	12	0	4.34783	0	86	56.5217	86	14	39.1304	14	0	neutrophilic	mixed-cell	lymphocytic
57	29	32	0.961538	0.943396	0	88.4615	60.3774	94	10.5769	38.6792	6	0	neutrophilic	mixed-cell	lymphocytic
58	88.5	221	56.5657	56	73	4.0404	6.4	6	39.3939	37.6	21	0	mononuclear	mononuclear	neutrophilic
59	24	41	1	1.92308	2	58	55.7692	50	41	42.3077	48	0	mixed-cell	mixed-cell	mononuclear
60	581.3	662	6.08696	11.7117	5	86.087	71.1712	85	7.82609	17.1171	10	0	neutrophilic	neutrophilic	lymphocytic
61	0.5	6	0	2.85714	0	98.913	84.7619	98	1.08696	12.381	2	0	neutrophilic	neutrophilic	lymphocytic
62	4.6	11	0	1.85185	1	90.7216	75.9259	91	9.27835	22.2222	8	0	neutrophilic	neutrophilic	lymphocytic
	Caption: for better visualisation the cells depicting type of pleocytosis have been shaded as follows: light green - mononuclear pleocytosis, light yellow - mixed cell pleocytosis, light red - neutrophilic pleocytosis, light blue - lymphocytic pleocytosis, and orange - eosinophilic pleocytosis
Average
